# Supplementary material for: Correction: Proliferation of Murine Midbrain Neural Stem Cells Depends upon an Endogenous Sonic Hedgehog (Shh) Source
Source: PLoS One. 2020 Sep 24;15(9):e0239995. doi: 10.1371/journal.pone.0239995 (PMC7514037; doi:10.1371/journal.pone.0239995)
Supplement: S3 File — (XLSX) [file pone.0239995.s004.xlsx]

## Sheet: Hoja1
	TUBULIN DENSITOMETRIC ANALYSES		densitometria
1	37544848
2	30359120
3	32291070
4	32743777
5	38862475
6	40939011
7	38540597
8	95953110
				RAW data graphed
NESTIN	7 dias
1	1659406	CONTROL		0.044198
2	3657861	CONTROL		0.120486
3	9399936	SHH		0.2911
4	10287087	SHH		0.314169
CYCLIN	7 dias
1	2735811	CONTROL		0.0728678
2	16141865	CONTROL		0.531697
3	40362141	SHH		1.24995
4	37237877	SHH		1.13725
BLBP	14 dias
1	2553544	CONTROL		0.0657072
2	7666897	CONTROL		0.187276
3	15839521	SHH		0.410983
4	30564564	SHH		0.318536
