# Supplementary material for: Correction: Proliferation of Murine Midbrain Neural Stem Cells Depends upon an Endogenous Sonic Hedgehog (Shh) Source
Source: PLoS One. 2020 Sep 24;15(9):e0239995. doi: 10.1371/journal.pone.0239995 (PMC7514037; doi:10.1371/journal.pone.0239995)
Supplement: S5 File — (ZIP) [file pone.0239995.s006.zip]

Archive with 15 entries (14 files):
- ciclina D1 para figura dic 2012.tif
- __MACOSX/
- __MACOSX/._ciclina D1 para figura dic 2012.tif
- Resultado MAP sox y NF.ppt
- __MACOSX/._Resultado MAP sox y NF.ppt
- SOX 2  densitometria.tif
- __MACOSX/._SOX 2  densitometria.tif
- third gel Nestin 600 dpi005.tif
- __MACOSX/._third gel Nestin 600 dpi005.tif
- TUBULINA DE SOX2.tif
- __MACOSX/._TUBULINA DE SOX2.tif
- tubulina para densitometria DE BLBP JUNIO 4 VERO.tif
- __MACOSX/._tubulina para densitometria DE BLBP JUNIO 4 VERO.tif
- wb blbp.tif
- __MACOSX/._wb blbp.tif
