# Supplementary material for: Correction: Proliferation of Murine Midbrain Neural Stem Cells Depends upon an Endogenous Sonic Hedgehog (Shh) Source
Source: PLoS One. 2020 Sep 24;15(9):e0239995. doi: 10.1371/journal.pone.0239995 (PMC7514037; doi:10.1371/journal.pone.0239995)
Supplement: S6 File — Representative images in the revised S2C Fig were generated from raw files woGF_4_ch1/2 (W/O GF); EF10cyc_4_ch1/2 (E+F10+Cyc); EF1shh_7_ch1/2 (E+F1+Shh). (ZIP) [file pone.0239995.s007.zip]

Archive with 131 entries (131 files):
- S6_File/.DS_Store
- S6_File/EF1_1_ch1.jpg
- S6_File/EF1_1_ch2.jpg
- S6_File/EF1_10_ch1.jpg
- S6_File/EF1_10_ch2.jpg
- S6_File/EF1_11_ch1.jpg
- S6_File/EF1_11_ch2.jpg
- S6_File/EF1_12_ch1.jpg
- S6_File/EF1_12_ch2.jpg
- S6_File/EF1_13_ch1.jpg
- S6_File/EF1_13_ch2.jpg
- S6_File/EF1_14_ch1.jpg
- S6_File/EF1_14_ch2.jpg
- S6_File/EF1_15_ch1.jpg
- S6_File/EF1_15_ch2.jpg
- S6_File/EF1_16_ch1.jpg
- S6_File/EF1_16_ch2.jpg
- S6_File/EF1_17_ch1.jpg
- S6_File/EF1_17_ch2.jpg
- S6_File/EF1_18_ch1.jpg
- S6_File/EF1_18_ch2.jpg
- S6_File/EF1_2_ch1.jpg
- S6_File/EF1_2_ch2.jpg
- S6_File/EF1_3_ch1.jpg
- S6_File/EF1_3_ch2.jpg
- S6_File/EF1_4_ch1.jpg
- S6_File/EF1_4_ch2.jpg
- S6_File/EF1_5_ch1.jpg
- S6_File/EF1_5_ch2.jpg
- S6_File/EF1_6_ch1.jpg
- S6_File/EF1_6_ch2.jpg
- S6_File/EF1_7_cch2.jpg
- S6_File/EF1_7_ch1.jpg
- S6_File/EF1_8_ch1.jpg
- S6_File/EF1_8_ch2.jpg
- S6_File/EF1_9_ch1.jpg
- S6_File/EF1_9_ch2.jpg
- S6_File/EF10_1_ch1.jpg
- S6_File/EF10_1_ch2.jpg
- S6_File/EF10_10_ch1.jpg
- S6_File/EF10_10_ch2.jpg
- S6_File/EF10_11_ch1.jpg
- S6_File/EF10_11_ch2.jpg
- S6_File/EF10_12_ch1.jpg
- S6_File/EF10_12_ch2.jpg
- S6_File/EF10_2_ch1.jpg
- S6_File/EF10_2_ch2.jpg
- S6_File/EF10_3_ch1.jpg
- S6_File/EF10_3_ch2.jpg
- S6_File/EF10_4_ch1.jpg
- S6_File/EF10_4_ch2.jpg
- S6_File/EF10_5_ch1.jpg
- S6_File/EF10_5_ch2.jpg
- S6_File/EF10_6_ch1.jpg
- S6_File/EF10_6_ch2.jpg
- S6_File/EF10_7_ch1.jpg
- S6_File/EF10_7_ch2.jpg
- S6_File/EF10_8_ch1.jpg
- S6_File/EF10_8_ch2.jpg
- S6_File/EF10_9_ch1.jpg
- S6_File/EF10_9_ch2.jpg
- S6_File/EF10cyc_1_ch1.jpg
- S6_File/EF10cyc_1_ch2.jpg
- S6_File/EF10cyc_2_ch1.jpg
- S6_File/EF10cyc_2_ch2.jpg
- S6_File/EF10cyc_3_ch1.jpg
- S6_File/EF10cyc_3_ch2.jpg
- S6_File/EF10cyc_4_ch1.jpg
- S6_File/EF10cyc_4_ch2.jpg
- S6_File/EF10cyc_5_ch1.jpg
- S6_File/EF10cyc_5_ch2.jpg
- S6_File/EF10cyc_6_ch1.jpg
- S6_File/EF10cyc_6_ch2.jpg
- S6_File/EF10cyc_7_ch1.jpg
- S6_File/EF10cyc_7_ch2.jpg
- S6_File/EF10cyc_8_ch1.jpg
- S6_File/EF10cyc_8_ch2.jpg
- S6_File/EF1shh_1_ch1.jpg
- S6_File/EF1shh_1_ch2.jpg
- S6_File/EF1shh_10_ch1.jpg
- S6_File/EF1shh_10_ch2.jpg
- S6_File/EF1shh_11_ch1.jpg
- S6_File/EF1shh_11_ch2.jpg
- S6_File/EF1shh_2_ch1.jpg
- S6_File/EF1shh_2_ch2.jpg
- S6_File/EF1shh_3_ch1.jpg
- S6_File/EF1shh_3_ch2.jpg
- S6_File/EF1shh_4_ch1.jpg
- S6_File/EF1shh_4_ch2.jpg
- S6_File/EF1shh_5_ch1.jpg
- S6_File/EF1shh_5_ch2.jpg
- S6_File/EF1shh_6_ch1.jpg
- S6_File/EF1shh_6_ch2.jpg
- S6_File/EF1shh_7_ch1.jpg
- S6_File/EF1shh_7_ch2.jpg
- S6_File/EF1shh_8_ch1.jpg
- S6_File/EF1shh_8_ch2.jpg
- S6_File/EF1shh_9_ch1.jpg
- S6_File/EF1shh_9_ch2.jpg
- S6_File/shh_1_ch1.jpg
- S6_File/shh_1_ch2.jpg
- S6_File/shh_2_ch1.jpg
- S6_File/shh_2_ch2.jpg
- S6_File/shh_3_ch1.jpg
- S6_File/shh_3_ch2.jpg
- S6_File/shh_4_ch1.jpg
- S6_File/shh_4_ch2.jpg
- S6_File/shh_5_ch1.jpg
- S6_File/shh_5_ch2.jpg
- S6_File/shh_6_ch1.jpg
- S6_File/shh_6_ch2.jpg
- S6_File/shh_7_ch1.jpg
- S6_File/shh_7_ch2.jpg
- S6_File/shh_8_ch1.jpg
- S6_File/shh_8_ch2.jpg
- S6_File/shh_9_ch1.jpg
- S6_File/shh_9_ch2.jpg
- S6_File/woGF_1_ch1.jpg
- S6_File/woGF_1_ch2.jpg
- S6_File/woGF_2_ch1.jpg
- S6_File/woGF_2_ch2.jpg
- S6_File/woGF_3_ch1.jpg
- S6_File/woGF_3_ch2.jpg
- S6_File/woGF_4_ch1.jpg
- S6_File/woGF_4_ch2.jpg
- S6_File/woGF_5_ch1.jpg
- S6_File/woGF_5_ch2.jpg
- S6_File/woGF_6_ch1.jpg
- S6_File/woGF_6_ch2.jpg
- S6_File/woGF_7_ch1.jpg
- S6_File/woGF_7_ch2.jpg
